# Supplementary material for: 1-Phenyl­isatin
Source: Acta Crystallogr Sect E Struct Rep Online. 2011 Jul 13;67(Pt 8):o2034. doi: 10.1107/S1600536811027334 (PMC3213483; doi:10.1107/S1600536811027334)
Supplement: Supplementary file 1 [file e-67-o2034-sup1.cif]

##############################################################################
#                                                                            #
# This CIF contains the data in a paper accepted for publication in          #
# Acta Crystallographica Section E. It conforms to the requirements of       #
# Notes for Authors for Acta Crystallographica Section E, and has been       #
# peer reviewed under the auspices of the IUCr Commission on Journals.       #
#                                                                            #
# Full details of the Crystallographic Information File format               #
# are given in the paper "The Crystallographic Information File (CIF):       #
# a New Standard Archive File for Crystallography" by S. R. Hall, F. H.      #
# Allen and I. D. Brown [Acta Cryst. (1991), A47, 655-685].                  #
#                                                                            #
# The current version of the core CIF dictionary is obtainable from          #
# ftp://ftp.iucr.org/pub/cif_core.dic.                                       #
#                                                                            #
# Software is freely available for graphical display of the structure(s)     #
# in this CIF. For information consult the CIF software page                 #
# http://www.iucr.org/resources/cif/software.                                #
#                                                                            #
# This file may be used for bona fide research purposes within the           #
# scientific community so long as proper attribution is given to the journal # 
# article from which it was obtained.                                        #
#                                                                            #
##############################################################################
data_I
_audit_creation_method     SHELXL-97
_chemical_name_systematic
;
1-phenylindole-2,3-dione
;
_chemical_name_common     1-phenylisatin
_chemical_formula_moiety     'C14 H9 N O2'
_chemical_formula_sum     'C14 H9 N O2'
_chemical_formula_weight     223.22
_chemical_melting_point     ?
_symmetry_cell_setting     orthorhombic
_symmetry_space_group_name_H-M     ' P 21 21 21'
_symmetry_space_group_name_Hall     'P 2ac 2ab'
loop_
    _symmetry_equiv_pos_as_xyz
    'x, y, z'
    '-x+1/2, -y, z+1/2'
    'x+1/2, -y+1/2, -z'
    '-x, y+1/2, -z+1/2'
_cell_length_a     3.96770(10)
_cell_length_b     13.3259(4)
_cell_length_c     20.3397(7)
_cell_angle_alpha     90.00
_cell_angle_beta     90.00
_cell_angle_gamma     90.00
_cell_volume     1075.42(6)
_cell_formula_units_Z     4
_cell_measurement_reflns_used     4093
_cell_measurement_theta_min     0.998
_cell_measurement_theta_max     27.485
_cell_measurement_temperature     293(2)
_exptl_crystal_description     Rods
_exptl_crystal_colour     Orange
_exptl_crystal_size_max     0.37
_exptl_crystal_size_mid     0.30
_exptl_crystal_size_min     0.15
_exptl_crystal_density_diffrn     1.379
_exptl_crystal_density_meas     ?
_exptl_crystal_density_method     'not measured'
_exptl_crystal_F_000     464
_exptl_absorpt_coefficient_mu     0.093
_exptl_absorpt_correction_type     none
_exptl_absorpt_process_details     ?
_exptl_absorpt_correction_T_min     ?
_exptl_absorpt_correction_T_max     ?
_exptl_special_details     ?
_diffrn_ambient_temperature     293(2)
_diffrn_radiation_type     MoK\a
_diffrn_radiation_wavelength     0.71073
_diffrn_radiation_source     'fine-focus sealed tube'
_diffrn_radiation_monochromator     graphite
_diffrn_measurement_device_type     'Nonius KappaCCD'
_diffrn_measurement_method     '\f and \w scans'
_diffrn_detector_area_resol_mean     9
_diffrn_reflns_number     7556
_diffrn_reflns_av_R_equivalents     0.0513
_diffrn_reflns_av_sigmaI/netI     0.0358
_diffrn_reflns_theta_min     4.29
_diffrn_reflns_theta_max     27.43
_diffrn_reflns_theta_full     27.43
_diffrn_measured_fraction_theta_max     0.989
_diffrn_measured_fraction_theta_full     0.989
_diffrn_reflns_limit_h_min     -5
_diffrn_reflns_limit_h_max     4
_diffrn_reflns_limit_k_min     -15
_diffrn_reflns_limit_k_max     17
_diffrn_reflns_limit_l_min     -26
_diffrn_reflns_limit_l_max     25
_refine_special_details
;
 Refinement of F^2^ against ALL reflections.  The weighted R-factor wR and
 goodness of fit S are based on F^2^, conventional R-factors R are based
 on F, with F set to zero for negative F^2^. The threshold expression of
 F^2^ > 2sigma(F^2^) is used only for calculating R-factors(gt) etc. and is
 not relevant to the choice of reflections for refinement.  R-factors based
 on F^2^ are statistically about twice as large as those based on F, and R-
 factors based on ALL data will be even larger.
;
_reflns_number_total     1462
_reflns_number_gt     1085
_reflns_threshold_expression     I>2\s(I)
_refine_ls_structure_factor_coef     Fsqd
_refine_ls_matrix_type     full
_refine_ls_R_factor_all     0.0622
_refine_ls_R_factor_gt     0.0377
_refine_ls_wR_factor_gt     0.0729
_refine_ls_wR_factor_ref     0.0806
_refine_ls_goodness_of_fit_ref     1.057
_refine_ls_restrained_S_all     1.057
_refine_ls_number_reflns     1462
_refine_ls_number_parameters     155
_refine_ls_number_restraints     0
_refine_ls_hydrogen_treatment     constr
_refine_ls_weighting_scheme     calc
_refine_ls_weighting_details
         'calc w=1/[\s^2^(Fo^2^)+(0.0318P)^2^+0.1048P] where P=(Fo^2^+2Fc^2^)/3'
_atom_sites_solution_hydrogens     difmap
_atom_sites_solution_primary     direct
_atom_sites_solution_secondary     difmap
_refine_ls_shift/su_max     0.000
_refine_ls_shift/su_mean     0.000
_refine_diff_density_max     0.162
_refine_diff_density_min     -0.119
_refine_ls_extinction_method     'SHELXTL (Sheldrick, 2008)'
_refine_ls_extinction_coef     0.017(5)
_refine_ls_extinction_expression
                                  'Fc^*^=kFc[1+0.001xFc^2^\l^3^/sin(2\q)]^-1/4^'
_refine_ls_abs_structure_details     ?
_refine_ls_abs_structure_Flack     ?
loop_
    _atom_type_symbol
    _atom_type_description
    _atom_type_scat_dispersion_real
    _atom_type_scat_dispersion_imag
    _atom_type_scat_source
    'C' 'C' 0.0033 0.0016
                         'International Tables Vol C Tables 4.2.6.8 and 6.1.1.4'
    'H' 'H' 0.0000 0.0000
                         'International Tables Vol C Tables 4.2.6.8 and 6.1.1.4'
    'N' 'N' 0.0061 0.0033
                         'International Tables Vol C Tables 4.2.6.8 and 6.1.1.4'
    'O' 'O' 0.0106 0.0060
                         'International Tables Vol C Tables 4.2.6.8 and 6.1.1.4'
_computing_data_collection
;
COLLECT (Nonius, 2000)
;
_computing_cell_refinement
;
SCALEPACK (Otwinowski & Minor, 1997)
;
_computing_data_reduction
;
DENZO and SCALEPACK (Otwinowski & Minor, 1997)
;
_computing_structure_solution
;
SHELXTL (Sheldrick, 2008)
;
_computing_structure_refinement
;
SHELXTL (Sheldrick, 2008)
;
_computing_molecular_graphics
;
SHELXTL (Sheldrick, 2008), Mercury (Allen <i>et al.</i>, 2004)
and <i>DIAMOND</i>
(Brandenburg, 1998)'
;
_computing_publication_material
;
publCIF (Westrip, 2010)
;
loop_
    _atom_site_type_symbol
    _atom_site_label
    _atom_site_fract_x
    _atom_site_fract_y
    _atom_site_fract_z
    _atom_site_U_iso_or_equiv
    _atom_site_adp_type
    _atom_site_calc_flag
    _atom_site_refinement_flags
    _atom_site_occupancy
    _atom_site_symmetry_multiplicity
    _atom_site_disorder_assembly
    _atom_site_disorder_group
    N N1 0.3503(5) 0.20706(10) 0.76634(7) 0.0522(4) Uani d . 1 2 . .
    O O1 0.0729(4) 0.36020(10) 0.75768(7) 0.0685(4) Uani d . 1 2 . .
    O O2 0.0940(5) 0.34979(11) 0.90098(7) 0.0861(6) Uani d . 1 2 . .
    C C1 0.1973(6) 0.29305(13) 0.78955(9) 0.0544(5) Uani d . 1 2 . .
    C C2 0.2117(6) 0.28662(15) 0.86534(9) 0.0589(6) Uani d . 1 2 . .
    C C3 0.3830(6) 0.19284(13) 0.87981(9) 0.0550(5) Uani d . 1 2 . .
    C C4 0.4654(6) 0.14811(16) 0.93889(10) 0.0670(6) Uani d . 1 2 . .
    H H4 0.4099 0.1786 0.9786 0.080 Uiso calc R 1 2 . .
    C C5 0.6316(7) 0.05730(16) 0.93787(11) 0.0714(7) Uani d . 1 2 . .
    H H5 0.6891 0.0258 0.9771 0.086 Uiso calc R 1 2 . .
    C C6 0.7124(7) 0.01328(16) 0.87866(11) 0.0672(6) Uani d . 1 2 . .
    H H6 0.8264 -0.0477 0.8789 0.081 Uiso calc R 1 2 . .
    C C7 0.6296(6) 0.05666(13) 0.81841(10) 0.0572(5) Uani d . 1 2 . .
    H H7 0.6849 0.0258 0.7788 0.069 Uiso calc R 1 2 . .
    C C8 0.4628(5) 0.14699(13) 0.82012(8) 0.0497(5) Uani d . 1 2 . .
    C C9 0.3944(5) 0.18304(13) 0.69803(8) 0.0502(5) Uani d . 1 2 . .
    C C10 0.2965(6) 0.09053(14) 0.67389(10) 0.0591(6) Uani d . 1 2 . .
    H H10 0.2021 0.0428 0.7017 0.071 Uiso calc R 1 2 . .
    C C11 0.3406(7) 0.06987(17) 0.60815(10) 0.0697(6) Uani d . 1 2 . .
    H H11 0.2796 0.0074 0.5916 0.084 Uiso calc R 1 2 . .
    C C12 0.4738(7) 0.14081(19) 0.56704(11) 0.0746(7) Uani d . 1 2 . .
    H H12 0.5012 0.1264 0.5226 0.090 Uiso calc R 1 2 . .
    C C13 0.5670(7) 0.23267(17) 0.59071(10) 0.0706(7) Uani d . 1 2 . .
    H H13 0.6557 0.2806 0.5623 0.085 Uiso calc R 1 2 . .
    C C14 0.5300(6) 0.25464(15) 0.65666(10) 0.0580(6) Uani d . 1 2 . .
    H H14 0.5956 0.3168 0.6730 0.070 Uiso calc R 1 2 . .
loop_
    _atom_site_aniso_label
    _atom_site_aniso_U_11
    _atom_site_aniso_U_22
    _atom_site_aniso_U_33
    _atom_site_aniso_U_12
    _atom_site_aniso_U_13
    _atom_site_aniso_U_23
    N1 0.0648(11) 0.0426(8) 0.0491(8) 0.0002(9) 0.0042(8) 0.0007(7)
    O1 0.0824(11) 0.0514(7) 0.0717(9) 0.0092(9) -0.0031(9) 0.0038(7)
    O2 0.1197(16) 0.0691(9) 0.0694(9) 0.0189(12) 0.0108(11) -0.0142(8)
    C1 0.0609(13) 0.0437(9) 0.0585(11) -0.0030(10) 0.0017(10) -0.0003(9)
    C2 0.0685(15) 0.0513(10) 0.0570(11) -0.0023(12) 0.0054(11) -0.0071(9)
    C3 0.0624(13) 0.0509(10) 0.0516(10) -0.0062(11) 0.0002(11) -0.0008(9)
    C4 0.0776(17) 0.0688(12) 0.0547(12) -0.0082(13) -0.0035(11) -0.0005(10)
    C5 0.0798(18) 0.0711(13) 0.0632(14) -0.0008(15) -0.0110(13) 0.0132(11)
    C6 0.0685(16) 0.0564(11) 0.0767(14) 0.0005(12) -0.0096(13) 0.0088(11)
    C7 0.0619(13) 0.0499(10) 0.0598(12) 0.0004(11) 0.0024(12) -0.0010(9)
    C8 0.0538(12) 0.0448(9) 0.0507(10) -0.0079(10) 0.0012(9) 0.0028(8)
    C9 0.0509(12) 0.0521(10) 0.0477(10) 0.0018(10) 0.0011(9) 0.0003(8)
    C10 0.0625(14) 0.0527(11) 0.0622(13) -0.0027(11) 0.0032(12) -0.0012(9)
    C11 0.0782(17) 0.0662(12) 0.0646(14) 0.0101(14) -0.0076(13) -0.0139(11)
    C12 0.0856(19) 0.0907(16) 0.0475(11) 0.0272(16) -0.0009(12) -0.0046(12)
    C13 0.0742(17) 0.0805(15) 0.0571(12) 0.0090(14) 0.0097(13) 0.0159(11)
    C14 0.0598(14) 0.0561(10) 0.0581(11) -0.0023(11) 0.0022(11) 0.0069(9)
_geom_special_details
;
 All esds (except the esd in the dihedral angle between two l.s. planes)
 are estimated using the full covariance matrix.  The cell esds are taken
 into account individually in the estimation of esds in distances, angles
 and torsion angles; correlations between esds in cell parameters are only
 used when they are defined by crystal symmetry.  An approximate (isotropic)
 treatment of cell esds is used for estimating esds involving l.s. planes.
;
loop_
    _geom_bond_atom_site_label_1
    _geom_bond_atom_site_label_2
    _geom_bond_site_symmetry_2
    _geom_bond_distance
    _geom_bond_publ_flag
    N1 C1 . 1.380(2) ?
    N1 C8 . 1.427(2) ?
    N1 C9 . 1.436(2) ?
    O1 C1 . 1.210(2) ?
    O2 C2 . 1.205(2) ?
    C1 C2 . 1.545(3) ?
    C2 C3 . 1.453(3) ?
    C3 C4 . 1.381(3) ?
    C3 C8 . 1.395(3) ?
    C4 C5 . 1.378(3) ?
    C4 H4 . 0.9300 ?
    C5 C6 . 1.377(3) ?
    C5 H5 . 0.9300 ?
    C6 C7 . 1.394(3) ?
    C6 H6 . 0.9300 ?
    C7 C8 . 1.374(3) ?
    C7 H7 . 0.9300 ?
    C9 C14 . 1.381(3) ?
    C9 C10 . 1.383(3) ?
    C10 C11 . 1.376(3) ?
    C10 H10 . 0.9300 ?
    C11 C12 . 1.368(3) ?
    C11 H11 . 0.9300 ?
    C12 C13 . 1.366(3) ?
    C12 H12 . 0.9300 ?
    C13 C14 . 1.381(3) ?
    C13 H13 . 0.9300 ?
    C14 H14 . 0.9300 ?
loop_
    _geom_angle_atom_site_label_1
    _geom_angle_atom_site_label_2
    _geom_angle_atom_site_label_3
    _geom_angle_site_symmetry_1
    _geom_angle_site_symmetry_3
    _geom_angle
    _geom_angle_publ_flag
    C1 N1 C8 . . 109.94(15) ?
    C1 N1 C9 . . 124.71(15) ?
    C8 N1 C9 . . 125.34(15) ?
    O1 C1 N1 . . 127.60(18) ?
    O1 C1 C2 . . 126.19(18) ?
    N1 C1 C2 . . 106.20(16) ?
    O2 C2 C3 . . 131.34(19) ?
    O2 C2 C1 . . 123.17(19) ?
    C3 C2 C1 . . 105.49(16) ?
    C4 C3 C8 . . 120.96(19) ?
    C4 C3 C2 . . 131.19(19) ?
    C8 C3 C2 . . 107.85(16) ?
    C5 C4 C3 . . 118.6(2) ?
    C5 C4 H4 . . 120.7 ?
    C3 C4 H4 . . 120.7 ?
    C6 C5 C4 . . 119.9(2) ?
    C6 C5 H5 . . 120.1 ?
    C4 C5 H5 . . 120.1 ?
    C5 C6 C7 . . 122.5(2) ?
    C5 C6 H6 . . 118.8 ?
    C7 C6 H6 . . 118.8 ?
    C8 C7 C6 . . 117.03(19) ?
    C8 C7 H7 . . 121.5 ?
    C6 C7 H7 . . 121.5 ?
    C7 C8 C3 . . 120.98(17) ?
    C7 C8 N1 . . 128.50(16) ?
    C3 C8 N1 . . 110.52(16) ?
    C14 C9 C10 . . 120.60(17) ?
    C14 C9 N1 . . 118.86(16) ?
    C10 C9 N1 . . 120.53(17) ?
    C11 C10 C9 . . 119.18(19) ?
    C11 C10 H10 . . 120.4 ?
    C9 C10 H10 . . 120.4 ?
    C12 C11 C10 . . 120.3(2) ?
    C12 C11 H11 . . 119.8 ?
    C10 C11 H11 . . 119.8 ?
    C13 C12 C11 . . 120.5(2) ?
    C13 C12 H12 . . 119.7 ?
    C11 C12 H12 . . 119.7 ?
    C12 C13 C14 . . 120.2(2) ?
    C12 C13 H13 . . 119.9 ?
    C14 C13 H13 . . 119.9 ?
    C13 C14 C9 . . 119.12(19) ?
    C13 C14 H14 . . 120.4 ?
    C9 C14 H14 . . 120.4 ?
loop_
    _geom_torsion_atom_site_label_1
    _geom_torsion_atom_site_label_2
    _geom_torsion_atom_site_label_3
    _geom_torsion_atom_site_label_4
    _geom_torsion_site_symmetry_1
    _geom_torsion_site_symmetry_2
    _geom_torsion_site_symmetry_3
    _geom_torsion_site_symmetry_4
    _geom_torsion
    _geom_torsion_publ_flag
    C8 N1 C1 O1 . . . . -179.8(2) ?
    C9 N1 C1 O1 . . . . 1.2(3) ?
    C8 N1 C1 C2 . . . . -0.4(2) ?
    C9 N1 C1 C2 . . . . -179.38(19) ?
    O1 C1 C2 O2 . . . . 0.6(4) ?
    N1 C1 C2 O2 . . . . -178.8(2) ?
    O1 C1 C2 C3 . . . . 179.8(2) ?
    N1 C1 C2 C3 . . . . 0.4(2) ?
    O2 C2 C3 C4 . . . . -0.6(4) ?
    C1 C2 C3 C4 . . . . -179.8(2) ?
    O2 C2 C3 C8 . . . . 178.9(3) ?
    C1 C2 C3 C8 . . . . -0.3(2) ?
    C8 C3 C4 C5 . . . . 0.6(3) ?
    C2 C3 C4 C5 . . . . -179.9(2) ?
    C3 C4 C5 C6 . . . . 0.1(4) ?
    C4 C5 C6 C7 . . . . -0.6(4) ?
    C5 C6 C7 C8 . . . . 0.3(4) ?
    C6 C7 C8 C3 . . . . 0.4(3) ?
    C6 C7 C8 N1 . . . . 179.8(2) ?
    C4 C3 C8 C7 . . . . -0.9(3) ?
    C2 C3 C8 C7 . . . . 179.5(2) ?
    C4 C3 C8 N1 . . . . 179.6(2) ?
    C2 C3 C8 N1 . . . . 0.0(2) ?
    C1 N1 C8 C7 . . . . -179.2(2) ?
    C9 N1 C8 C7 . . . . -0.3(3) ?
    C1 N1 C8 C3 . . . . 0.3(2) ?
    C9 N1 C8 C3 . . . . 179.23(19) ?
    C1 N1 C9 C14 . . . . 49.4(3) ?
    C8 N1 C9 C14 . . . . -129.4(2) ?
    C1 N1 C9 C10 . . . . -129.4(2) ?
    C8 N1 C9 C10 . . . . 51.9(3) ?
    C14 C9 C10 C11 . . . . 1.0(3) ?
    N1 C9 C10 C11 . . . . 179.7(2) ?
    C9 C10 C11 C12 . . . . -1.2(4) ?
    C10 C11 C12 C13 . . . . 0.5(4) ?
    C11 C12 C13 C14 . . . . 0.5(4) ?
    C12 C13 C14 C9 . . . . -0.7(4) ?
    C10 C9 C14 C13 . . . . 0.0(3) ?
    N1 C9 C14 C13 . . . . -178.8(2) ?
loop_
    _geom_hbond_atom_site_label_D
    _geom_hbond_atom_site_label_H
    _geom_hbond_atom_site_label_A
    _geom_hbond_site_symmetry_A
    _geom_hbond_distance_DH
    _geom_hbond_distance_HA
    _geom_hbond_distance_DA
    _geom_hbond_angle_DHA
    C4 H4 O2 3_557 0.93 2.58 3.297(3) 133.8
    C7 H7 O1 4_646 0.93 2.52 3.262(2) 137.1
    C11 H11 O2 4_546 0.93 2.58 3.407(3) 149.2
data_global
_journal_date_recd_electronic     2011-04-29
_journal_date_accepted     2011-07-07
_journal_name_full     'Acta Crystallographica, Section E'
_journal_year     2011
_journal_volume     67
_journal_issue      8
_journal_page_first     o2034
_journal_page_last     o2034
_journal_paper_category     QO
_journal_coeditor_code     LX2190
_publ_contact_author
;
        Manju Rajeswaran
        Eastman Kodak Company
        Kodak Research Laboratories
        Rochester, NY 14650-2106
        USA
;
_publ_contact_author_email     'manju.rajeswaran@kodak.com'
_publ_contact_author_fax     '585 477-7781'
_publ_contact_author_phone     '585 722-5828'
_publ_section_title
;
1-Phenylisatin
;
loop_
    _publ_author_name
    _publ_author_address
    'Shukla, Deepak'
;     Eastman Kodak Company
      Kodak Research Laboratories
      Rochester, NY 14650-2106
      USA
;
    'Rajeswaran, Manju'
;     Eastman Kodak Company
      Kodak Research Laboratories
      Rochester, NY 14650-2106
      USA
;
