# Supplementary material for: 1-Phenyl­isatin
Source: Acta Crystallogr Sect E Struct Rep Online. 2011 Jul 13;67(Pt 8):o2034. doi: 10.1107/S1600536811027334 (PMC3213483; doi:10.1107/S1600536811027334)
Supplement: Supplementary file 2 [file e-67-o2034-Isup2.hkl]

# 
# h,k,l, Fc-squared, Fo-squared, sigma(Fo-squared) and status flag 
# 
data_I
_shelx_title ' PHISAT1 IN P2(1)2(1)2(1)' 
_shelx_refln_list_code          4 
_shelx_F_calc_maximum       87.28 
_exptl_crystal_F_000       464.00 
_reflns_d_resolution_high  0.7714 
 
loop_ 
 _symmetry_equiv_pos_as_xyz 
 'x, y, z' 
 '-x+1/2, -y, z+1/2' 
 'x+1/2, -y+1/2, -z' 
 '-x, y+1/2, -z+1/2' 
 
_cell_length_a     3.9677 
_cell_length_b    13.3259 
_cell_length_c    20.3397 
_cell_angle_alpha  90.000 
_cell_angle_beta   90.000 
_cell_angle_gamma  90.000 
 
_shelx_F_squared_multiplier     1.000 
 
loop_ 
 _refln_index_h 
 _refln_index_k 
 _refln_index_l 
 _refln_F_squared_calc 
 _refln_F_squared_meas 
 _refln_F_squared_sigma 
 _refln_observed_status 
   2   0   0      128.13      116.72      7.77 o 
   4   0   0       10.88       10.04      3.01 o 
   1   1   0      308.07      305.01      5.28 o 
   2   1   0        3.64        3.35      0.80 o 
   3   1   0        0.01        1.97      2.65 o 
   4   1   0        0.36        3.08      2.67 o 
   5   1   0        0.52        5.51      3.57 o 
   2   2   0      620.42      613.41     20.71 o 
   3   2   0       69.72       70.51      2.81 o 
   4   2   0        0.24        3.53      2.00 o 
   5   2   0        0.02        1.10      3.77 o 
   1   3   0      520.47      529.69      6.23 o 
   2   3   0       45.17       44.77      1.12 o 
   3   3   0       66.89       63.21      1.97 o 
   4   3   0        0.29        1.80      2.19 o 
   5   3   0        0.11       -3.55      3.68 o 
   0   4   0      131.87      138.31      6.59 o 
   1   4   0     1637.72     1689.03     19.34 o 
   2   4   0      653.63      627.06     21.49 o 
   3   4   0       14.82       15.50      1.19 o 
   4   4   0        0.06       -0.16      1.12 o 
   5   4   0        0.47       -0.78      3.94 o 
   1   5   0      160.97      152.15      2.16 o 
   2   5   0      158.72      151.10      4.60 o 
   3   5   0      208.53      208.86      4.01 o 
   4   5   0       12.67       13.51      2.44 o 
   0   6   0      496.49      517.47     11.37 o 
   1   6   0        4.08        8.46      0.89 o 
   2   6   0      137.71      134.59      2.94 o 
   3   6   0      368.78      374.55      4.71 o 
   4   6   0        0.03       -0.63      1.58 o 
   1   7   0      124.46      117.88      1.77 o 
   2   7   0       19.29       17.91      1.06 o 
   3   7   0        1.83        1.75      1.07 o 
   4   7   0       21.90       19.85      2.14 o 
   0   8   0       73.74       81.26      2.80 o 
   1   8   0      307.64      286.65      3.51 o 
   2   8   0      177.05      176.37      3.59 o 
   3   8   0      113.64      117.54      2.49 o 
   4   8   0       50.21       43.53      2.51 o 
   1   9   0       13.63       16.03      1.60 o 
   2   9   0      301.40      301.66      5.83 o 
   3   9   0        7.43        7.84      4.24 o 
   4   9   0        0.02        0.39      4.54 o 
   0  10   0      125.80      133.68      3.46 o 
   1  10   0        1.86        2.06      0.82 o 
   2  10   0      391.45      381.08     10.64 o 
   3  10   0        2.26        0.40      1.23 o 
   4  10   0        2.01        5.02      2.81 o 
   1  11   0      191.05      197.56      3.20 o 
   2  11   0       19.24       18.16      1.41 o 
   3  11   0       15.08       19.18      1.93 o 
   0  12   0       32.10       33.50      1.82 o 
   1  12   0      131.67      125.41      2.86 o 
   2  12   0       19.71       18.47      1.58 o 
   3  12   0        8.06        5.27      1.88 o 
   1  13   0        6.42        2.35      1.29 o 
   2  13   0       18.45       17.62      1.56 o 
   3  13   0        3.47        6.11      1.96 o 
   0  14   0      193.60      203.62     10.25 o 
   1  14   0        7.73        8.47      1.79 o 
   2  14   0        1.09        3.97      1.34 o 
   3  14   0        7.15        9.41      9.23 o 
   1  15   0        3.82        3.77      1.85 o 
   2  15   0        0.01       -0.82      2.67 o 
   0  16   0        0.01        0.78      2.51 o 
   1  16   0       33.90       37.49      4.93 o 
   2   0   1      303.96      289.51      5.70 o 
   3   0   1       28.04       26.68      1.98 o 
   4   0   1       46.26       46.83      3.07 o 
   5   0   1        0.87        4.09      4.92 o 
   1   1   1     6225.74     5097.33    600.92 o 
   2   1   1      377.63      382.08      6.85 o 
   3   1   1       36.84       35.89      1.15 o 
   4   1   1        3.93        5.95      1.93 o 
   5   1   1        0.36       -0.19      3.02 o 
   1   2   1     1719.80     1661.96     13.88 o 
   2   2   1      497.05      492.31      8.21 o 
   3   2   1       80.52       79.94      1.54 o 
   4   2   1        6.10        9.69      1.55 o 
   5   2   1        5.92        8.78      2.75 o 
   0   3   1      239.12      205.17     60.95 o 
   1   3   1      430.33      430.40      3.61 o 
   2   3   1     2445.51     2510.07     39.76 o 
   3   3   1       11.45       11.38      0.83 o 
   4   3   1        1.42        1.83      0.64 o 
   5   3   1        5.88        8.19      2.83 o 
   0   4   1      891.55      845.52      9.51 o 
   1   4   1      929.84      958.75      7.43 o 
   2   4   1      343.89      367.58      4.37 o 
   3   4   1       27.46       24.93      0.94 o 
   4   4   1       11.66       12.36      1.73 o 
   5   4   1        2.24       -4.87      4.87 o 
   0   5   1      607.71      611.29      7.25 o 
   1   5   1      477.30      497.70      4.37 o 
   2   5   1      320.63      323.46      4.35 o 
   3   5   1      291.80      281.19      3.65 o 
   4   5   1        2.46        4.43      1.34 o 
   0   6   1     1058.02     1137.30     14.31 o 
   1   6   1      222.64      219.36      2.84 o 
   2   6   1       15.46       17.18      0.88 o 
   3   6   1       13.71       12.65      0.64 o 
   4   6   1       56.53       59.56      1.74 o 
   0   7   1     1016.48     1058.91     10.57 o 
   1   7   1       64.75       62.33      0.86 o 
   2   7   1       11.46       11.89      0.71 o 
   3   7   1       44.29       39.52      1.02 o 
   4   7   1       55.93       60.49      3.02 o 
   0   8   1        4.23        2.12      0.70 o 
   1   8   1      117.73      110.81      1.38 o 
   2   8   1       20.78       21.71      0.80 o 
   3   8   1       69.12       70.67      1.47 o 
   4   8   1        7.47        4.08      2.86 o 
   0   9   1       15.81       15.29      1.30 o 
   1   9   1      311.80      314.99      2.60 o 
   2   9   1       16.01       18.09      1.05 o 
   3   9   1       10.82       12.57      1.13 o 
   4   9   1        9.65        7.32      2.36 o 
   0  10   1      172.59      167.24      2.48 o 
   1  10   1        0.81        1.40      0.61 o 
   2  10   1        9.74        7.61      0.84 o 
   3  10   1       16.11       15.10      1.16 o 
   4  10   1        3.05        2.88      2.75 o 
   0  11   1       13.21       11.49      1.03 o 
   1  11   1       76.60       66.03      1.68 o 
   2  11   1       21.42       20.84      1.00 o 
   3  11   1        1.51        1.99      1.22 o 
   0  12   1       28.97       29.25      1.61 o 
   1  12   1       16.80       16.87      0.89 o 
   2  12   1        4.72        4.22      0.87 o 
   3  12   1        1.61        2.09      1.95 o 
   0  13   1       51.71       49.27      1.52 o 
   1  13   1       40.45       40.37      1.08 o 
   2  13   1        0.75       -0.19      1.45 o 
   3  13   1        2.23       -0.30      1.48 o 
   0  14   1        0.54        3.33      1.57 o 
   1  14   1        3.73        5.56      1.65 o 
   2  14   1       10.55       12.83      1.35 o 
   3  14   1        2.05        9.41      5.99 o 
   0  15   1       13.05       15.70      3.05 o 
   1  15   1       24.97       29.00      2.18 o 
   2  15   1       10.76       17.81      1.87 o 
   0  16   1        0.00        5.08      3.27 o 
   1  16   1        7.54       10.68      2.32 o 
   0  17   1        0.49       -0.65      2.46 o 
   1   0   2       60.75       62.91      1.26 o 
   2   0   2      104.77      103.77      2.39 o 
   3   0   2      106.62      104.09      3.08 o 
   4   0   2        6.24       16.17      7.52 o 
   5   0   2        7.78        9.42      3.89 o 
   1   1   2     1309.86     1215.78     34.94 o 
   2   1   2       36.91       38.23      0.74 o 
   3   1   2        6.52        5.14      1.46 o 
   4   1   2        0.37       -0.11      2.17 o 
   5   1   2        2.11        1.06      3.08 o 
   1   2   2     7618.02     7830.97     62.26 o 
   2   2   2       24.97       26.86      0.63 o 
   3   2   2       56.07       54.17      1.26 o 
   4   2   2       13.93       15.55      1.56 o 
   5   2   2        0.46        0.06      3.30 o 
   0   3   2     2285.06     2195.50     74.16 o 
   1   3   2      567.73      535.75      4.47 o 
   2   3   2      215.12      225.47      2.38 o 
   3   3   2       23.42       23.09      1.27 o 
   4   3   2        5.42        5.54      1.97 o 
   5   3   2        0.77        2.52      2.60 o 
   0   4   2       23.94       20.52      0.53 o 
   1   4   2      197.41      197.49      1.87 o 
   2   4   2     1119.96     1133.20     17.20 o 
   3   4   2       48.78       47.36      1.12 o 
   4   4   2        8.19        5.65      1.21 o 
   0   5   2      254.59      275.13      2.83 o 
   1   5   2       27.42       29.45      0.53 o 
   2   5   2       34.84       30.91      1.11 o 
   3   5   2      113.90      108.59      1.74 o 
   4   5   2        1.89        0.02      1.53 o 
   0   6   2        6.61        6.82      0.48 o 
   1   6   2      144.48      150.47      1.89 o 
   2   6   2       27.69       27.70      0.80 o 
   3   6   2       51.12       48.24      0.94 o 
   4   6   2        6.56        7.46      1.12 o 
   0   7   2      114.66      121.53      3.12 o 
   1   7   2      310.93      328.20      2.75 o 
   2   7   2       98.28       95.95      2.17 o 
   3   7   2       29.05       26.77      0.84 o 
   4   7   2       21.29       20.33      2.16 o 
   0   8   2       65.38       69.82      1.30 o 
   1   8   2       24.87       24.33      0.80 o 
   2   8   2       18.86       18.09      0.86 o 
   3   8   2       58.79       59.96      1.38 o 
   4   8   2        8.61        8.46      1.59 o 
   0   9   2       65.62       76.80      1.40 o 
   1   9   2       17.83       18.18      0.76 o 
   2   9   2       50.70       49.91      1.08 o 
   3   9   2        9.36        7.97      1.09 o 
   4   9   2        1.77        3.67      1.93 o 
   0  10   2       83.52       84.61      2.37 o 
   1  10   2        3.85        3.68      0.60 o 
   2  10   2       70.33       66.18      1.11 o 
   3  10   2        4.35        5.61      0.99 o 
   4  10   2        1.84        3.63      2.26 o 
   0  11   2        0.00        0.44      0.88 o 
   1  11   2       41.26       40.43      0.96 o 
   2  11   2        5.23        4.85      0.83 o 
   3  11   2        2.59        3.17      1.72 o 
   0  12   2       53.34       50.22      1.47 o 
   1  12   2       51.55       47.18      0.98 o 
   2  12   2        4.85        4.92      0.85 o 
   3  12   2       13.93       16.99      1.37 o 
   0  13   2       14.07       11.80      1.52 o 
   1  13   2       16.66       13.31      0.94 o 
   2  13   2        7.46        8.22      1.10 o 
   3  13   2        2.08       -0.81      1.64 o 
   0  14   2       14.91       13.74      1.42 o 
   1  14   2       15.46       17.17      1.07 o 
   2  14   2        1.34        2.01      1.42 o 
   0  15   2        4.16        3.72      1.55 o 
   1  15   2        4.20        4.73      1.37 o 
   2  15   2        0.36       -1.53      1.53 o 
   0  16   2        0.10       -1.65      1.65 o 
   1  16   2       14.17       17.88      2.46 o 
   0  17   2        3.68        0.47      2.98 o 
   1   0   3     3120.40     2907.96     52.21 o 
   2   0   3      239.21      228.06      3.38 o 
   3   0   3       14.85       15.00      1.22 o 
   4   0   3       50.69       50.18      3.38 o 
   5   0   3        0.68       -1.52      4.26 o 
   1   1   3      530.33      532.91      4.66 o 
   2   1   3       73.74       70.51      1.53 o 
   3   1   3       15.83       15.84      0.76 o 
   4   1   3        0.42       -0.38      1.74 o 
   5   1   3        0.01       -0.92      2.69 o 
   0   2   3     2367.28     2253.14     74.19 o 
   1   2   3     1186.88     1155.39     10.60 o 
   2   2   3      259.96      252.70      3.70 o 
   3   2   3       86.59       85.05      2.02 o 
   4   2   3        2.60        2.20      1.00 o 
   5   2   3        0.81        0.72      2.53 o 
   0   3   3       79.61       78.08      2.15 o 
   1   3   3      580.27      581.74      7.67 o 
   2   3   3      616.80      621.48      7.03 o 
   3   3   3       18.58       18.80      0.74 o 
   4   3   3        0.00       -2.01      2.01 o 
   5   3   3        1.71        1.47      2.53 o 
   0   4   3      336.73      324.63      4.31 o 
   1   4   3      118.81      118.25      1.22 o 
   2   4   3      114.35      111.30      1.36 o 
   3   4   3       14.49       15.20      0.79 o 
   4   4   3        9.70       10.56      2.11 o 
   0   5   3      424.27      422.19      4.28 o 
   1   5   3      145.01      148.29      1.47 o 
   2   5   3      259.39      275.78      3.33 o 
   3   5   3       71.42       68.00      1.39 o 
   4   5   3       12.42       11.91      1.09 o 
   0   6   3       74.26       83.38      1.15 o 
   1   6   3      184.66      189.11      2.18 o 
   2   6   3       51.11       48.98      0.96 o 
   3   6   3        8.43        7.12      0.82 o 
   4   6   3        4.05        4.43      1.40 o 
   0   7   3      303.06      300.12      3.56 o 
   1   7   3       31.43       34.10      0.63 o 
   2   7   3       20.25       19.40      0.75 o 
   3   7   3       20.70       17.98      0.76 o 
   4   7   3        2.38        5.30      3.30 o 
   0   8   3       72.36       69.69      1.27 o 
   1   8   3      142.12      140.57      1.43 o 
   2   8   3       34.26       32.33      0.92 o 
   3   8   3       20.81       20.84      0.99 o 
   4   8   3        2.27        1.15      1.87 o 
   0   9   3       19.23       20.45      0.93 o 
   1   9   3        1.49        1.13      0.54 o 
   2   9   3       32.67       32.02      1.29 o 
   3   9   3        6.57        5.46      0.97 o 
   4   9   3        0.64       -0.75      1.44 o 
   0  10   3       20.47       19.77      1.03 o 
   1  10   3       66.12       67.97      1.00 o 
   2  10   3       17.48       14.92      0.77 o 
   3  10   3        8.61        8.23      1.32 o 
   4  10   3        0.51        0.13      5.79 o 
   0  11   3      107.53      108.56      1.84 o 
   1  11   3      110.80      104.67      1.52 o 
   2  11   3       20.14       19.78      1.06 o 
   3  11   3        1.36        1.01      1.15 o 
   0  12   3       27.31       24.59      1.33 o 
   1  12   3        0.28        0.24      1.22 o 
   2  12   3       19.36       19.19      1.10 o 
   3  12   3        0.90        2.05      1.50 o 
   0  13   3      177.40      180.25      3.15 o 
   1  13   3        3.44        1.68      0.83 o 
   2  13   3        1.23        0.99      1.03 o 
   3  13   3        6.60       10.41      1.90 o 
   0  14   3        0.68        0.25      1.24 o 
   1  14   3        7.24        7.00      0.98 o 
   2  14   3        0.95        3.95      1.24 o 
   0  15   3       30.16       31.14      2.04 o 
   1  15   3        6.28        5.34      1.38 o 
   2  15   3        1.79        6.83      1.84 o 
   0  16   3        6.23        7.55      2.44 o 
   1  16   3        3.87        4.72      1.78 o 
   0  17   3        0.94        3.77      3.59 o 
   1   0   4       11.39       12.40      0.65 o 
   2   0   4       41.22       42.42      1.26 o 
   3   0   4       12.04       12.53      1.30 o 
   4   0   4        5.13        7.02      5.25 o 
   5   0   4        0.77       -0.12      3.07 o 
   0   1   4        0.09       11.11      1.91 o 
   1   1   4       11.04       10.97      0.36 o 
   2   1   4      151.59      150.51      1.99 o 
   3   1   4       35.09       34.48      1.03 o 
   4   1   4        0.03       -1.20      1.50 o 
   5   1   4        0.23        1.74      1.93 o 
   0   2   4       33.99       48.53      4.52 o 
   1   2   4       58.99       59.06      0.71 o 
   2   2   4      285.64      284.70      2.94 o 
   3   2   4       42.15       41.17      0.89 o 
   4   2   4        1.64        2.24      1.23 o 
   5   2   4        0.27        4.02      2.52 o 
   0   3   4       12.36       13.02      0.81 o 
   1   3   4      119.81      122.75      1.30 o 
   2   3   4      349.40      355.47      3.63 o 
   3   3   4        3.76        2.91      0.77 o 
   4   3   4        5.76        4.50      1.37 o 
   5   3   4        0.52        1.23      3.73 o 
   0   4   4      783.51      777.04     10.93 o 
   1   4   4      220.79      228.39      2.07 o 
   2   4   4       32.84       31.87      1.04 o 
   3   4   4       46.95       44.85      0.96 o 
   4   4   4       17.90       17.19      1.09 o 
   0   5   4       41.45       43.05      1.27 o 
   1   5   4      572.40      571.10      5.09 o 
   2   5   4       29.45       29.39      0.83 o 
   3   5   4       23.27       21.71      0.83 o 
   4   5   4        8.38       11.55      1.27 o 
   0   6   4      127.37      137.07      1.78 o 
   1   6   4       43.26       45.07      0.92 o 
   2   6   4       17.23       17.56      0.92 o 
   3   6   4       16.89       15.08      0.70 o 
   4   6   4       23.07       22.41      1.58 o 
   0   7   4      238.85      254.63      2.85 o 
   1   7   4        3.30        1.92      0.66 o 
   2   7   4        9.45       10.20      0.65 o 
   3   7   4       10.10       10.17      1.22 o 
   4   7   4        6.62        4.77      2.20 o 
   0   8   4        1.63        1.54      0.74 o 
   1   8   4        0.28        0.70      0.48 o 
   2   8   4       11.12       11.66      0.77 o 
   3   8   4       21.25       21.74      1.05 o 
   4   8   4        5.21        6.08      1.48 o 
   0   9   4        6.94        7.84      1.23 o 
   1   9   4      112.51      116.51      1.38 o 
   2   9   4       23.78       22.31      1.22 o 
   3   9   4        6.07        7.16      0.89 o 
   4   9   4        1.21        4.57      1.73 o 
   0  10   4        9.57        9.17      1.00 o 
   1  10   4       28.65       28.07      0.95 o 
   2  10   4       31.10       28.21      1.29 o 
   3  10   4        1.80        1.37      1.21 o 
   4  10   4        0.24       -1.37      2.83 o 
   0  11   4      146.52      149.33      4.17 o 
   1  11   4       11.89       10.00      0.71 o 
   2  11   4        7.03        6.08      0.76 o 
   3  11   4        3.23        1.77      1.23 o 
   0  12   4       86.95       90.05      2.14 o 
   1  12   4       40.19       41.81      0.95 o 
   2  12   4        2.22        1.05      1.30 o 
   3  12   4        0.83        2.22      1.39 o 
   0  13   4       42.12       42.15      1.75 o 
   1  13   4       24.64       24.67      1.32 o 
   2  13   4        6.53        5.72      1.16 o 
   3  13   4        0.00        1.29      1.87 o 
   0  14   4        2.30        4.11      1.59 o 
   1  14   4       17.51       18.20      1.05 o 
   2  14   4        7.92        8.59      2.43 o 
   0  15   4        0.01       -1.14      2.17 o 
   1  15   4       10.51       11.19      2.12 o 
   2  15   4        1.13        0.87      1.50 o 
   0  16   4        1.44        2.04      2.14 o 
   1  16   4        0.76       -1.06      1.54 o 
   0  17   4        1.06        0.00      1.57 o 
   1   0   5       44.63       44.10      0.88 o 
   2   0   5       21.14       23.48      1.13 o 
   3   0   5        1.02        0.59      1.18 o 
   4   0   5        0.86       -0.58      2.10 o 
   5   0   5        0.03        1.73      6.14 o 
   0   1   5        6.96       16.70      3.49 o 
   1   1   5       43.45       38.12      0.55 o 
   2   1   5        5.87        5.93      0.42 o 
   3   1   5       52.73       53.31      1.32 o 
   4   1   5        6.59        6.98      1.77 o 
   5   1   5        0.05       -0.82      5.87 o 
   0   2   5        3.22        8.64      1.95 o 
   1   2   5       37.35       37.81      0.61 o 
   2   2   5      120.31      120.49      1.40 o 
   3   2   5       46.30       44.23      1.28 o 
   4   2   5        1.19        2.51      1.37 o 
   5   2   5        1.15        5.87      2.78 o 
   0   3   5        1.93        0.83      0.54 o 
   1   3   5      129.53      139.46      1.69 o 
   2   3   5      104.43      103.16      1.24 o 
   3   3   5       17.47       17.77      0.90 o 
   4   3   5        4.83        8.32      2.17 o 
   0   4   5      321.95      295.88      3.40 o 
   1   4   5       49.11       49.27      0.71 o 
   2   4   5       83.84       83.26      1.08 o 
   3   4   5       47.25       44.73      1.43 o 
   4   4   5       11.80       10.53      1.45 o 
   0   5   5      722.03      760.53      8.05 o 
   1   5   5      177.72      176.54      1.76 o 
   2   5   5        3.46        4.62      0.58 o 
   3   5   5        4.37        4.77      0.63 o 
   4   5   5       32.47       36.01      2.79 o 
   0   6   5      371.37      374.16      4.17 o 
   1   6   5       82.41       87.10      1.08 o 
   2   6   5        9.93        9.74      0.64 o 
   3   6   5       51.50       53.32      1.20 o 
   4   6   5        0.13        0.04      1.34 o 
   0   7   5      114.60      121.16      2.34 o 
   1   7   5       68.27       69.41      0.86 o 
   2   7   5       87.16       86.38      1.24 o 
   3   7   5       52.91       53.10      1.13 o 
   4   7   5        5.09        5.64      1.66 o 
   0   8   5       91.85       88.66      2.00 o 
   1   8   5       91.87       94.48      1.14 o 
   2   8   5       53.69       51.43      1.30 o 
   3   8   5        0.41        0.90      0.84 o 
   4   8   5        0.45       -0.85      1.62 o 
   0   9   5        4.43        4.11      0.77 o 
   1   9   5       84.42       80.98      1.10 o 
   2   9   5       41.56       40.40      1.14 o 
   3   9   5        6.55        6.30      1.04 o 
   4   9   5        0.17       -0.48      1.16 o 
   0  10   5       33.08       35.90      1.21 o 
   1  10   5       41.55       38.40      1.04 o 
   2  10   5       20.73       19.57      0.84 o 
   3  10   5        0.79        0.26      1.28 o 
   4  10   5        0.08       -0.29      3.62 o 
   0  11   5        5.31        7.27      1.54 o 
   1  11   5       90.59       90.15      1.63 o 
   2  11   5       13.33       10.12      0.81 o 
   3  11   5        0.87       -0.54      1.44 o 
   0  12   5       11.69        9.43      1.06 o 
   1  12   5       35.50       33.39      1.46 o 
   2  12   5        1.99       -0.08      1.00 o 
   3  12   5        5.05        6.38      2.24 o 
   0  13   5      125.16      125.70      2.50 o 
   1  13   5       15.16       16.22      0.97 o 
   2  13   5        0.77        1.40      2.55 o 
   3  13   5        2.53        3.31      2.07 o 
   0  14   5        0.69       -1.74      1.74 o 
   1  14   5       10.32        8.19      1.11 o 
   2  14   5       17.80       23.09      1.55 o 
   0  15   5        2.99        2.68      1.96 o 
   1  15   5        2.43        1.06      1.58 o 
   2  15   5        8.32       11.22      1.93 o 
   0  16   5        2.27        4.40      5.17 o 
   1  16   5        5.83        7.76      1.75 o 
   0   0   6     2681.50     2632.09     87.71 o 
   1   0   6       28.28       29.38      0.59 o 
   2   0   6       90.69       92.17      1.55 o 
   3   0   6       75.87       75.63      1.74 o 
   4   0   6       12.28       12.56      2.15 o 
   5   0   6        0.42       12.84      4.66 o 
   0   1   6      124.36      114.55      2.08 o 
   1   1   6      174.49      165.78      2.08 o 
   2   1   6       74.03       71.26      0.93 o 
   3   1   6        9.90        9.87      0.57 o 
   4   1   6        9.99       11.81      1.03 o 
   5   1   6        2.45       -3.05      3.05 o 
   0   2   6      278.50      265.23      3.86 o 
   1   2   6     1232.19     1222.03     14.56 o 
   2   2   6       52.67       56.41      1.44 o 
   3   2   6        1.88        1.83      0.52 o 
   4   2   6        5.11        8.23      1.10 o 
   0   3   6        2.48        1.89      0.70 o 
   1   3   6      194.71      195.74      1.77 o 
   2   3   6       44.30       45.36      1.24 o 
   3   3   6       71.32       70.01      1.30 o 
   4   3   6       21.52       19.52      1.42 o 
   0   4   6      353.75      331.87      4.27 o 
   1   4   6      440.01      434.30      3.99 o 
   2   4   6      167.18      167.13      1.92 o 
   3   4   6       16.62       16.66      0.80 o 
   4   4   6        1.05        2.57      1.61 o 
   0   5   6      344.15      357.95      4.35 o 
   1   5   6      268.02      282.11      2.65 o 
   2   5   6      162.61      171.42      1.93 o 
   3   5   6       33.62       29.95      0.95 o 
   4   5   6        7.66       10.68      1.75 o 
   0   6   6      479.19      491.55      6.19 o 
   1   6   6       35.04       31.16      0.63 o 
   2   6   6       23.17       22.03      0.69 o 
   3   6   6        8.63        8.41      0.69 o 
   4   6   6       12.67       13.82      2.75 o 
   0   7   6       68.48       63.23      1.31 o 
   1   7   6      187.19      194.93      1.97 o 
   2   7   6       42.49       41.39      0.90 o 
   3   7   6       19.66       18.79      0.95 o 
   4   7   6        4.42        4.71      1.48 o 
   0   8   6       40.25       39.70      1.02 o 
   1   8   6       46.82       44.57      0.72 o 
   2   8   6        2.25        3.58      0.80 o 
   3   8   6       10.33        9.59      0.99 o 
   4   8   6        2.70       -0.22      2.22 o 
   0   9   6       66.77       68.72      1.38 o 
   1   9   6       70.55       68.10      1.44 o 
   2   9   6       50.93       49.99      1.43 o 
   3   9   6        1.18        0.89      1.14 o 
   4   9   6        0.28        0.40      1.85 o 
   0  10   6       33.65       37.38      1.30 o 
   1  10   6       61.97       59.36      1.05 o 
   2  10   6       17.26       17.72      0.92 o 
   3  10   6        2.59        3.34      1.34 o 
   4  10   6        0.23        0.54      3.28 o 
   0  11   6      192.28      197.48      2.96 o 
   1  11   6       67.95       69.55      1.33 o 
   2  11   6        9.95       11.10      0.88 o 
   3  11   6       10.41       12.79      1.79 o 
   0  12   6       46.28       45.72      1.71 o 
   1  12   6       38.07       36.98      0.98 o 
   2  12   6        2.75        0.73      1.24 o 
   3  12   6        0.26        1.95      1.43 o 
   0  13   6       55.06       54.42      1.97 o 
   1  13   6       18.82       19.58      0.98 o 
   2  13   6        6.46        5.16      2.37 o 
   3  13   6        8.35       13.78      2.38 o 
   0  14   6       48.83       52.43      2.08 o 
   1  14   6       12.37       10.73      1.22 o 
   2  14   6        6.23        7.03      2.08 o 
   0  15   6        0.02       -1.49      1.76 o 
   1  15   6       12.41       12.20      2.57 o 
   2  15   6        1.97        5.66      1.64 o 
   0  16   6        0.87        8.82      2.81 o 
   1  16   6        3.34        3.11      1.80 o 
   1   0   7     2105.45     2192.00     52.54 o 
   2   0   7      151.03      151.70      4.98 o 
   3   0   7       57.10       60.96      2.33 o 
   4   0   7        4.99        3.20      2.22 o 
   0   1   7      156.73      144.82      2.61 o 
   1   1   7      492.61      493.34      6.02 o 
   2   1   7      215.87      216.04      2.31 o 
   3   1   7       19.83       20.46      0.93 o 
   4   1   7        1.65        0.56      1.10 o 
   0   2   7     3695.50     3823.14     48.23 o 
   1   2   7      139.09      142.24      1.62 o 
   2   2   7      194.52      199.64      2.51 o 
   3   2   7       56.59       56.99      1.08 o 
   4   2   7        1.18        3.23      1.28 o 
   0   3   7      171.26      172.98      2.73 o 
   1   3   7       16.61       16.82      0.46 o 
   2   3   7       33.31       32.71      0.75 o 
   3   3   7       45.75       42.37      1.12 o 
   4   3   7        7.33        6.45      1.29 o 
   0   4   7        5.31        7.96      0.59 o 
   1   4   7     1204.56     1266.14     14.62 o 
   2   4   7      103.01      103.04      1.75 o 
   3   4   7        1.41       -0.69      0.69 o 
   4   4   7        6.67        7.81      1.22 o 
   0   5   7       28.00       31.03      0.75 o 
   1   5   7       55.05       57.89      0.86 o 
   2   5   7        3.55        4.02      0.55 o 
   3   5   7        2.27        2.34      0.75 o 
   4   5   7        3.97        1.66      1.72 o 
   0   6   7     1330.54     1411.91     14.87 o 
   1   6   7      225.40      224.68      2.45 o 
   2   6   7       38.93       34.80      1.08 o 
   3   6   7       21.11       22.78      0.89 o 
   4   6   7        0.53        1.64      1.97 o 
   0   7   7        7.86       12.62      1.17 o 
   1   7   7       44.10       44.34      0.96 o 
   2   7   7       37.10       34.86      0.89 o 
   3   7   7       18.21       15.35      1.09 o 
   4   7   7        2.38       -0.74      2.13 o 
   0   8   7      609.07      635.26      6.52 o 
   1   8   7       92.65       91.32      1.30 o 
   2   8   7      177.77      175.10      2.36 o 
   3   8   7        6.41        6.54      0.97 o 
   4   8   7        3.22        1.89      1.98 o 
   0   9   7       22.66       22.52      2.12 o 
   1   9   7       19.46       19.90      0.79 o 
   2   9   7       50.92       49.25      1.06 o 
   3   9   7        0.38        2.04      1.01 o 
   4   9   7        0.72        3.56      2.20 o 
   0  10   7        9.03        9.03      1.00 o 
   1  10   7      315.30      318.87      4.06 o 
   2  10   7        5.77        5.75      0.91 o 
   3  10   7        1.79        1.23      1.60 o 
   0  11   7       31.84       34.31      1.37 o 
   1  11   7       18.57       19.17      0.79 o 
   2  11   7       32.52       34.00      1.51 o 
   3  11   7        4.43        6.46      2.62 o 
   0  12   7      125.98      134.24      2.71 o 
   1  12   7        3.81        2.71      0.95 o 
   2  12   7        9.70       10.25      1.26 o 
   3  12   7        2.35        3.67      2.66 o 
   0  13   7       22.24       22.46      1.70 o 
   1  13   7       90.96       97.98      1.77 o 
   2  13   7        3.81        6.43      2.81 o 
   3  13   7        0.51        5.18      2.63 o 
   0  14   7        0.99        4.20      2.11 o 
   1  14   7       19.68       24.11      1.64 o 
   2  14   7        3.68        4.70      1.68 o 
   0  15   7        0.73        0.75      2.27 o 
   1  15   7        4.03        3.94      1.75 o 
   2  15   7       20.03       23.04      2.32 o 
   0  16   7        0.07        0.16      4.15 o 
   1  16   7        0.70       -0.24      2.12 o 
   0   0   8      151.43      143.56      4.78 o 
   1   0   8      301.49      294.47      4.02 o 
   2   0   8      280.52      296.03      6.85 o 
   3   0   8        2.55        2.25      0.77 o 
   4   0   8        0.74        2.29      1.64 o 
   0   1   8      701.48      719.99     10.54 o 
   1   1   8      313.17      306.59      2.62 o 
   2   1   8       43.74       43.23      0.75 o 
   3   1   8        2.14        2.42      0.53 o 
   4   1   8       14.04       16.19      1.39 o 
   0   2   8      129.11      117.68      3.34 o 
   1   2   8      410.27      419.48      3.86 o 
   2   2   8       97.11       92.20      1.25 o 
   3   2   8       21.26       21.73      0.71 o 
   4   2   8       11.58       13.43      1.38 o 
   0   3   8      714.32      665.70      9.62 o 
   1   3   8      215.47      213.81      2.23 o 
   2   3   8       85.55       85.42      1.48 o 
   3   3   8       94.28       97.30      1.68 o 
   4   3   8        1.44        5.15      2.06 o 
   0   4   8      560.33      612.87      7.09 o 
   1   4   8       63.76       63.83      1.07 o 
   2   4   8       76.14       69.66      0.98 o 
   3   4   8       62.57       64.22      1.98 o 
   4   4   8       11.46       11.63      4.13 o 
   0   5   8        4.01        4.73      0.61 o 
   1   5   8      251.86      248.92      2.99 o 
   2   5   8      384.85      397.69      3.56 o 
   3   5   8       17.31       16.37      0.88 o 
   4   5   8       16.93       19.00      1.80 o 
   0   6   8       37.58       34.35      0.88 o 
   1   6   8       16.30       20.52      0.62 o 
   2   6   8       74.45       74.14      1.32 o 
   3   6   8        1.79        1.89      1.16 o 
   4   6   8        1.10       -0.40      1.69 o 
   0   7   8       88.26       88.51      1.80 o 
   1   7   8      365.90      372.58      3.40 o 
   2   7   8       36.93       35.78      1.19 o 
   3   7   8       79.20       85.18      1.53 o 
   4   7   8        1.65        3.54      2.44 o 
   0   8   8       51.12       49.68      1.93 o 
   1   8   8       66.46       60.15      2.11 o 
   2   8   8       18.84       17.03      0.86 o 
   3   8   8        1.97        3.44      0.97 o 
   4   8   8        4.45        4.17      1.90 o 
   0   9   8       61.92       64.31      1.24 o 
   1   9   8       77.99       71.67      1.30 o 
   2   9   8       84.31       80.14      1.46 o 
   3   9   8        4.67        5.67      1.73 o 
   4   9   8        4.10        8.91      2.64 o 
   0  10   8      165.99      166.73      3.34 o 
   1  10   8       23.22       21.47      0.83 o 
   2  10   8       18.30       16.52      1.04 o 
   3  10   8       15.67       15.44      1.44 o 
   0  11   8       53.16       50.66      1.40 o 
   1  11   8       22.81       22.55      0.86 o 
   2  11   8        3.01        1.31      0.94 o 
   3  11   8        8.72        6.86      1.67 o 
   0  12   8       19.97       19.25      1.38 o 
   1  12   8       29.82       28.06      1.05 o 
   2  12   8        5.98        4.93      1.56 o 
   3  12   8        2.61        4.58      2.35 o 
   0  13   8       31.25       30.96      1.88 o 
   1  13   8       20.44       22.20      1.53 o 
   2  13   8       19.15       21.59      1.95 o 
   3  13   8        1.09        3.04      2.37 o 
   0  14   8        5.68        7.66      2.05 o 
   1  14   8        6.78        6.76      1.38 o 
   2  14   8        9.76        9.60      1.83 o 
   0  15   8        0.49        0.08      1.54 o 
   1  15   8       10.30        7.51      1.73 o 
   2  15   8        8.08        6.46      4.42 o 
   0  16   8        0.19       -6.05      6.97 o 
   1  16   8        3.86        4.62      2.36 o 
   1   0   9      706.66      717.33      8.92 o 
   2   0   9        0.00       -0.49      0.60 o 
   3   0   9        4.52        4.18      0.68 o 
   4   0   9        3.16        6.73      3.21 o 
   0   1   9     1422.33     1490.80     20.97 o 
   1   1   9       53.18       58.89      0.76 o 
   2   1   9       20.66       21.36      0.61 o 
   3   1   9        1.57        0.87      0.58 o 
   4   1   9        0.01       -0.88      1.26 o 
   0   2   9     1061.64     1064.88     16.41 o 
   1   2   9        0.83        2.43      0.36 o 
   2   2   9       85.04       88.22      1.43 o 
   3   2   9       14.59       13.30      0.71 o 
   4   2   9        2.03        3.07      1.67 o 
   0   3   9      829.96      868.57     11.51 o 
   1   3   9      239.03      224.33      2.42 o 
   2   3   9        7.88        9.22      0.53 o 
   3   3   9       46.60       44.24      1.25 o 
   4   3   9        6.30        9.74      1.67 o 
   0   4   9       25.99       29.51      0.80 o 
   1   4   9      220.64      222.88      2.45 o 
   2   4   9       88.44       91.17      1.26 o 
   3   4   9        5.36        5.17      1.28 o 
   4   4   9       13.79       16.39      1.87 o 
   0   5   9      129.71      119.96      1.86 o 
   1   5   9      140.80      144.04      2.93 o 
   2   5   9        3.68        1.88      0.93 o 
   3   5   9       51.10       53.05      1.36 o 
   4   5   9       18.53       18.27      2.04 o 
   0   6   9       30.88       31.84      0.90 o 
   1   6   9       43.95       45.73      0.83 o 
   2   6   9       62.16       61.13      1.41 o 
   3   6   9      100.98      104.88      2.33 o 
   4   6   9        1.26        4.96      1.69 o 
   0   7   9       15.16       12.91      0.85 o 
   1   7   9       18.14       17.72      0.75 o 
   2   7   9       50.64       50.68      1.45 o 
   3   7   9        1.59        1.70      0.70 o 
   4   7   9        0.47       -1.66      2.21 o 
   0   8   9       17.61       19.08      0.86 o 
   1   8   9       71.92       74.97      1.34 o 
   2   8   9       81.91       77.26      1.30 o 
   3   8   9       13.71       14.09      0.99 o 
   4   8   9        0.97        0.67      2.93 o 
   0   9   9        6.89        6.26      0.76 o 
   1   9   9       45.27       45.87      1.23 o 
   2   9   9       11.71       11.05      0.91 o 
   3   9   9       33.69       33.96      1.62 o 
   4   9   9        1.31        3.59      2.58 o 
   0  10   9        2.32        2.58      1.25 o 
   1  10   9       64.96       58.50      1.41 o 
   2  10   9       26.93       27.11      1.10 o 
   3  10   9        3.24        6.19      1.62 o 
   0  11   9      191.26      191.03      3.19 o 
   1  11   9       13.62       15.01      0.96 o 
   2  11   9       51.87       52.83      1.55 o 
   3  11   9        1.24       -0.37      2.48 o 
   0  12   9       74.97       75.27      2.05 o 
   1  12   9        4.32        3.93      0.76 o 
   2  12   9       15.09       12.38      2.20 o 
   3  12   9        3.82        2.80      2.59 o 
   0  13   9        4.49        2.65      1.44 o 
   1  13   9       45.66       44.46      2.16 o 
   2  13   9        1.21        0.27      1.55 o 
   0  14   9        0.15       -1.98      4.72 o 
   1  14   9       10.94       10.52      1.81 o 
   2  14   9        1.81        0.70      1.79 o 
   0  15   9       10.88       12.88      3.53 o 
   1  15   9        2.39        6.36      1.73 o 
   0  16   9        1.08       -3.89      3.89 o 
   0   0  10       76.45       82.60      3.37 o 
   1   0  10      590.57      593.09      7.10 o 
   2   0  10       57.61       55.45      2.51 o 
   3   0  10        1.12       -0.84      0.99 o 
   4   0  10       14.63       17.53      2.08 o 
   0   1  10        6.63        8.73      1.21 o 
   1   1  10       57.44       58.66      1.24 o 
   2   1  10       73.26       75.24      1.05 o 
   3   1  10        7.84        7.26      0.88 o 
   4   1  10        5.19        2.17      2.03 o 
   0   2  10       18.34       16.71      0.85 o 
   1   2  10      243.37      265.42      2.78 o 
   2   2  10      165.27      166.81      1.88 o 
   3   2  10       42.05       41.61      0.97 o 
   4   2  10        9.75       13.37      1.46 o 
   0   3  10       13.64       12.65      0.86 o 
   1   3  10      367.79      379.40      3.69 o 
   2   3  10       23.44       22.05      0.67 o 
   3   3  10        4.55        4.06      0.71 o 
   4   3  10       23.45       27.09      1.88 o 
   0   4  10       12.36       10.22      0.74 o 
   1   4  10       29.62       33.48      1.06 o 
   2   4  10       17.59       19.16      0.64 o 
   3   4  10        0.32        0.31      0.82 o 
   4   4  10        3.75        4.82      1.48 o 
   0   5  10      153.36      172.20      2.35 o 
   1   5  10       50.85       49.41      0.99 o 
   2   5  10       18.13       18.19      0.78 o 
   3   5  10       35.70       36.56      1.01 o 
   4   5  10        9.03       11.22      2.70 o 
   0   6  10       29.60       33.01      0.85 o 
   1   6  10      163.69      165.01      1.93 o 
   2   6  10       97.79       94.12      1.81 o 
   3   6  10        7.82        9.54      0.88 o 
   4   6  10        2.20        1.96      2.25 o 
   0   7  10        2.02        3.18      0.66 o 
   1   7  10        6.15        5.53      0.59 o 
   2   7  10       84.16       81.78      1.82 o 
   3   7  10        0.14        0.61      1.05 o 
   4   7  10        0.73        6.61      2.19 o 
   0   8  10      131.34      136.27      3.11 o 
   1   8  10      130.11      123.86      1.75 o 
   2   8  10       57.89       57.08      1.19 o 
   3   8  10        7.39        5.81      1.14 o 
   4   8  10        3.93        3.37      2.50 o 
   0   9  10      114.34      119.37      1.96 o 
   1   9  10       69.09       64.82      1.46 o 
   2   9  10       10.53       11.64      0.86 o 
   3   9  10        1.86        1.06      1.40 o 
   0  10  10       15.50       13.89      0.90 o 
   1  10  10       58.02       55.04      1.42 o 
   2  10  10       13.29       15.03      1.25 o 
   3  10  10        2.72        3.03      1.68 o 
   0  11  10      185.06      192.55      4.66 o 
   1  11  10       36.45       35.92      1.81 o 
   2  11  10        5.75        4.88      1.43 o 
   3  11  10        6.64        4.00      2.11 o 
   0  12  10        5.72        4.29      1.46 o 
   1  12  10       51.21       52.28      1.45 o 
   2  12  10        1.11        0.81      1.56 o 
   3  12  10        2.71        4.03      2.27 o 
   0  13  10       10.29        7.50      2.03 o 
   1  13  10       20.20       18.54      2.02 o 
   2  13  10        6.70       12.31      3.64 o 
   0  14  10        2.51        4.35      2.16 o 
   1  14  10        5.61        7.87      1.97 o 
   2  14  10       21.40       26.32      2.94 o 
   0  15  10        2.88        1.15      2.32 o 
   1  15  10        1.37       -1.33      2.17 o 
   1   0  11      125.27      122.44      1.98 o 
   2   0  11       76.45       78.21      2.16 o 
   3   0  11       29.10       29.47      1.27 o 
   4   0  11        4.29        5.70      2.38 o 
   0   1  11      842.72      923.35     18.63 o 
   1   1  11      131.27      133.60      1.52 o 
   2   1  11       62.61       64.22      1.09 o 
   3   1  11       14.90       16.40      0.71 o 
   4   1  11        3.63        1.36      1.89 o 
   0   2  11       39.45       34.63      1.96 o 
   1   2  11      149.21      151.13      1.63 o 
   2   2  11        4.13        4.08      0.56 o 
   3   2  11        3.40        2.78      0.64 o 
   4   2  11       10.67       11.16      1.61 o 
   0   3  11      273.61      284.14      4.24 o 
   1   3  11       40.53       41.55      1.26 o 
   2   3  11        7.33        7.10      0.59 o 
   3   3  11       26.58       26.69      1.33 o 
   4   3  11        4.68        6.29      2.35 o 
   0   4  11        0.41        0.92      0.85 o 
   1   4  11       17.83       16.48      0.73 o 
   2   4  11       16.71       16.43      1.01 o 
   3   4  11        9.65       10.19      1.42 o 
   4   4  11       12.45       14.32      2.97 o 
   0   5  11      163.62      153.59      2.36 o 
   1   5  11       94.98       98.78      2.00 o 
   2   5  11       24.91       24.56      0.60 o 
   3   5  11       21.56       21.63      0.90 o 
   4   5  11        3.00        1.24      2.81 o 
   0   6  11       29.20       33.25      0.86 o 
   1   6  11       22.16       21.68      1.06 o 
   2   6  11       21.57       19.93      1.50 o 
   3   6  11       30.29       29.05      0.96 o 
   4   6  11        1.72        4.66      1.97 o 
   0   7  11        9.72        8.60      0.66 o 
   1   7  11      151.64      156.08      2.00 o 
   2   7  11       79.14       77.86      1.25 o 
   3   7  11       16.16       17.84      1.39 o 
   4   7  11        0.05        1.59      2.74 o 
   0   8  11        6.62        6.42      0.74 o 
   1   8  11       46.01       43.19      1.06 o 
   2   8  11      110.74      104.77      2.06 o 
   3   8  11        5.66        7.79      2.19 o 
   4   8  11        0.47        2.89      3.26 o 
   0   9  11      174.46      171.34      2.69 o 
   1   9  11      109.10      107.40      2.05 o 
   2   9  11       28.99       30.54      0.90 o 
   3   9  11       14.53       16.20      2.06 o 
   0  10  11       15.75       14.17      1.66 o 
   1  10  11       84.60       83.80      1.50 o 
   2  10  11        2.98        2.21      0.94 o 
   3  10  11        6.66        7.57      1.78 o 
   0  11  11      117.82      116.08      5.17 o 
   1  11  11        6.12        5.83      0.99 o 
   2  11  11        9.02        9.87      1.93 o 
   3  11  11        1.82        4.66      3.06 o 
   0  12  11       33.14       31.61      1.61 o 
   1  12  11        1.36        0.98      1.20 o 
   2  12  11        1.56        0.73      2.05 o 
   3  12  11        6.90        7.84      2.51 o 
   0  13  11        1.08       -2.13      2.13 o 
   1  13  11       10.99        9.43      1.55 o 
   2  13  11        5.40        6.62      1.89 o 
   0  14  11        0.00       -2.93      2.93 o 
   1  14  11        2.96        4.89      1.54 o 
   2  14  11        1.03        4.40      2.60 o 
   0  15  11        7.18        9.31      2.69 o 
   1  15  11        5.92        6.60      2.39 o 
   0   0  12       65.64       65.50      2.97 o 
   1   0  12      289.16      296.44      4.17 o 
   2   0  12      225.64      222.86      4.43 o 
   3   0  12        1.84        0.40      1.05 o 
   4   0  12        1.95        1.64      2.53 o 
   0   1  12       74.53       82.72      1.82 o 
   1   1  12       24.57       25.88      0.61 o 
   2   1  12       73.00       74.45      1.24 o 
   3   1  12       60.01       64.06      1.24 o 
   4   1  12       23.82       30.28      2.42 o 
   0   2  12        8.08        5.67      0.93 o 
   1   2  12       69.53       70.84      1.12 o 
   2   2  12       83.13       78.52      1.20 o 
   3   2  12        6.48        6.34      0.72 o 
   4   2  12        8.24       10.62      1.72 o 
   0   3  12       18.23       18.46      1.44 o 
   1   3  12       19.64       19.28      0.60 o 
   2   3  12        3.03        2.91      0.73 o 
   3   3  12       26.23       28.12      1.19 o 
   4   3  12       11.54       12.05      2.00 o 
   0   4  12      258.40      258.01      3.52 o 
   1   4  12       30.82       31.85      0.80 o 
   2   4  12       42.04       42.73      1.08 o 
   3   4  12       27.47       26.24      1.22 o 
   4   4  12        1.21        0.65      2.06 o 
   0   5  12        1.47        1.44      0.67 o 
   1   5  12       23.27       22.46      1.15 o 
   2   5  12       33.41       32.96      1.00 o 
   3   5  12       28.52       27.95      1.16 o 
   4   5  12        2.93        1.87      2.35 o 
   0   6  12       72.98       71.02      1.47 o 
   1   6  12      107.70      110.22      1.69 o 
   2   6  12       56.32       53.93      1.46 o 
   3   6  12        6.20        7.44      0.92 o 
   4   6  12        1.38        0.21      3.51 o 
   0   7  12       87.41       88.08      1.44 o 
   1   7  12       38.04       36.18      1.35 o 
   2   7  12       14.78       14.87      1.00 o 
   3   7  12        5.79        4.75      1.63 o 
   4   7  12        0.16       -2.32      2.32 o 
   0   8  12      156.67      155.61      3.10 o 
   1   8  12       62.19       55.23      1.44 o 
   2   8  12       37.92       39.87      1.18 o 
   3   8  12        2.24        2.64      1.22 o 
   0   9  12        3.58        2.52      1.02 o 
   1   9  12      129.65      132.08      1.69 o 
   2   9  12        3.91        6.01      1.04 o 
   3   9  12        2.31        2.92      1.75 o 
   0  10  12      177.95      177.31      3.20 o 
   1  10  12       37.02       36.57      1.15 o 
   2  10  12        7.35        5.11      2.21 o 
   3  10  12        0.78        0.77      2.49 o 
   0  11  12       12.89       11.18      2.16 o 
   1  11  12        2.84        2.90      1.46 o 
   2  11  12        8.79        8.86      2.00 o 
   3  11  12        2.85        0.58      2.37 o 
   0  12  12       15.72       17.13      3.05 o 
   1  12  12       33.79       34.33      1.50 o 
   2  12  12        3.02        2.46      1.76 o 
   0  13  12        2.79        6.51      2.42 o 
   1  13  12        3.06        1.87      1.22 o 
   2  13  12        0.40       -0.72      1.88 o 
   0  14  12        0.06       -0.56      2.55 o 
   1  14  12        6.19        6.48      2.56 o 
   0  15  12        0.96        2.34      3.30 o 
   1   0  13       35.71       30.83      0.97 o 
   2   0  13       66.86       59.45      1.65 o 
   3   0  13       26.12       28.13      1.55 o 
   4   0  13        1.78        4.38      4.36 o 
   0   1  13        6.20        5.30      1.12 o 
   1   1  13       19.71       19.71      1.01 o 
   2   1  13       76.44       78.89      1.30 o 
   3   1  13        3.02        2.43      0.75 o 
   4   1  13        8.18        8.79      1.74 o 
   0   2  13       65.12       54.16      1.77 o 
   1   2  13       22.85       22.16      0.94 o 
   2   2  13      120.74      125.19      1.63 o 
   3   2  13        1.49        2.34      0.77 o 
   4   2  13        3.72        3.58      2.26 o 
   0   3  13       23.13       24.24      1.45 o 
   1   3  13      288.93      286.33      2.65 o 
   2   3  13        5.42        5.03      0.64 o 
   3   3  13       12.21       12.84      1.01 o 
   4   3  13        3.85        4.03      2.05 o 
   0   4  13       39.79       39.93      1.22 o 
   1   4  13      200.59      200.68      2.20 o 
   2   4  13       57.57       55.80      1.11 o 
   3   4  13        0.38        1.12      0.78 o 
   4   4  13        3.86        2.68      2.23 o 
   0   5  13        7.34        6.83      0.88 o 
   1   5  13       25.36       25.74      0.96 o 
   2   5  13       64.25       64.88      1.73 o 
   3   5  13        6.80        6.52      1.18 o 
   4   5  13        2.79        3.97      2.66 o 
   0   6  13      254.00      249.07      3.39 o 
   1   6  13      223.57      225.22      3.14 o 
   2   6  13       11.50       11.07      1.42 o 
   3   6  13        6.15        6.81      1.09 o 
   4   6  13        1.26       -1.39      2.93 o 
   0   7  13       27.92       27.97      0.99 o 
   1   7  13       24.38       20.80      1.09 o 
   2   7  13       33.45       30.36      1.16 o 
   3   7  13        3.58        3.68      1.62 o 
   0   8  13      383.64      411.18      4.76 o 
   1   8  13        6.56        7.12      1.35 o 
   2   8  13       18.19       17.35      0.98 o 
   3   8  13        6.54       -0.35      2.04 o 
   0   9  13       71.86       67.13      1.70 o 
   1   9  13        7.39        5.28      1.23 o 
   2   9  13        6.47        8.32      1.34 o 
   3   9  13        1.00        1.98      1.71 o 
   0  10  13        1.80        0.62      1.82 o 
   1  10  13       12.79       14.98      0.93 o 
   2  10  13        0.91       -0.84      1.32 o 
   3  10  13        4.90        3.88      3.22 o 
   0  11  13        3.01        2.35      0.91 o 
   1  11  13       19.79       22.37      1.27 o 
   2  11  13        6.24        6.85      1.61 o 
   3  11  13        0.41       -4.18      4.18 o 
   0  12  13        0.56        0.04      2.76 o 
   1  12  13        0.02       -1.97      2.33 o 
   2  12  13        0.98        4.20      1.89 o 
   0  13  13        5.34        4.76      3.92 o 
   1  13  13        7.75       10.26      1.62 o 
   2  13  13        8.37       11.67      2.77 o 
   0  14  13        0.11       -2.14      5.09 o 
   1  14  13        0.15       -1.90      2.01 o 
   0   0  14      176.59      173.80      5.41 o 
   1   0  14      135.76      137.05      2.23 o 
   2   0  14        0.97        1.73      1.02 o 
   3   0  14       51.16       53.81      1.77 o 
   4   0  14        6.43        9.09      3.97 o 
   0   1  14      182.71      180.37      4.39 o 
   1   1  14      146.98      150.59      1.63 o 
   2   1  14        4.04        2.77      0.69 o 
   3   1  14       33.49       32.81      1.37 o 
   4   1  14        7.01        9.82      1.92 o 
   0   2  14      123.02      117.98      4.34 o 
   1   2  14       73.18       71.11      1.35 o 
   2   2  14       68.80       69.30      1.79 o 
   3   2  14       30.07       30.01      1.16 o 
   4   2  14        1.24        5.63      2.20 o 
   0   3  14        4.18        3.47      1.61 o 
   1   3  14       14.68       14.91      1.10 o 
   2   3  14       51.12       47.79      1.03 o 
   3   3  14       33.00       34.64      1.04 o 
   4   3  14        0.40       -0.04      1.33 o 
   0   4  14      167.83      168.91      2.73 o 
   1   4  14       10.23        8.88      0.66 o 
   2   4  14        3.70        3.50      1.37 o 
   3   4  14       18.35       18.01      0.96 o 
   4   4  14        0.73        0.59      2.39 o 
   0   5  14       75.91       82.01      2.12 o 
   1   5  14       17.29       16.44      0.88 o 
   2   5  14       24.07       23.55      1.28 o 
   3   5  14        0.66        0.18      1.31 o 
   4   5  14        0.89        1.11      2.21 o 
   0   6  14        0.15        1.54      0.78 o 
   1   6  14       16.52       17.15      0.93 o 
   2   6  14       23.55       23.48      1.20 o 
   3   6  14        6.36        5.72      1.29 o 
   0   7  14      112.21      116.95      1.92 o 
   1   7  14      149.61      153.54      2.09 o 
   2   7  14        4.82        3.78      1.03 o 
   3   7  14        0.89        0.45      1.94 o 
   0   8  14        0.04       -0.88      0.88 o 
   1   8  14       10.87        9.32      0.92 o 
   2   8  14        1.80        3.39      1.34 o 
   3   8  14        0.25       -2.32      2.32 o 
   0   9  14       12.23       13.16      2.06 o 
   1   9  14       60.27       60.40      1.42 o 
   2   9  14       36.04       35.50      1.67 o 
   3   9  14        1.16       -2.28      2.28 o 
   0  10  14       26.83       28.81      3.01 o 
   1  10  14        8.52       10.24      1.46 o 
   2  10  14        0.15        0.53      1.39 o 
   3  10  14        2.63       -2.82      3.61 o 
   0  11  14        1.32        0.29      2.94 o 
   1  11  14       31.91       36.44      1.58 o 
   2  11  14       11.58       13.16      2.13 o 
   0  12  14       15.38       13.09      2.35 o 
   1  12  14        7.47        7.78      1.52 o 
   2  12  14        7.10        9.08      1.98 o 
   0  13  14       12.08       13.14      2.79 o 
   1  13  14        0.11        1.42      4.41 o 
   0  14  14        1.97        5.13      3.45 o 
   1  14  14        0.44        2.98      7.53 o 
   1   0  15       55.35       54.05      1.37 o 
   2   0  15       27.43       24.17      1.07 o 
   3   0  15       54.00       56.17      2.18 o 
   4   0  15        0.00        1.72      4.09 o 
   0   1  15        7.17        8.33      1.33 o 
   1   1  15       26.16       24.77      0.73 o 
   2   1  15       26.15       22.70      0.80 o 
   3   1  15       36.67       43.21      1.29 o 
   4   1  15        5.97        8.48      3.17 o 
   0   2  15      228.60      225.44      3.94 o 
   1   2  15       25.63       26.56      0.88 o 
   2   2  15       55.01       52.61      1.08 o 
   3   2  15        0.86       -0.08      0.83 o 
   4   2  15        0.87       -2.54      2.54 o 
   0   3  15        3.56        3.33      0.89 o 
   1   3  15      148.16      154.79      2.08 o 
   2   3  15       64.10       61.44      1.24 o 
   3   3  15       11.17       10.58      1.16 o 
   4   3  15        7.39        4.75      2.57 o 
   0   4  15        0.85        2.90      0.88 o 
   1   4  15      110.73      109.71      1.51 o 
   2   4  15       62.60       67.17      1.23 o 
   3   4  15       15.53       18.48      1.94 o 
   4   4  15        0.31        0.52      3.89 o 
   0   5  15      401.47      416.03      6.06 o 
   1   5  15       21.22       20.92      0.67 o 
   2   5  15       10.54       10.58      0.98 o 
   3   5  15        9.44        9.95      1.50 o 
   0   6  15       94.12       85.62      1.83 o 
   1   6  15      161.03      161.00      2.46 o 
   2   6  15       14.52       12.99      1.16 o 
   3   6  15        7.64        8.85      2.02 o 
   0   7  15       45.93       49.12      1.14 o 
   1   7  15       50.82       52.02      1.58 o 
   2   7  15        6.76        8.02      1.12 o 
   3   7  15        1.36        1.70      1.62 o 
   0   8  15        0.37       -0.61      0.61 o 
   1   8  15       82.02       81.61      1.66 o 
   2   8  15       19.31       20.33      1.57 o 
   3   8  15        6.82        4.19      1.85 o 
   0   9  15       13.97       13.94      0.86 o 
   1   9  15        1.00        1.78      0.97 o 
   2   9  15        2.51        1.65      1.29 o 
   3   9  15        3.00        5.33      2.13 o 
   0  10  15       21.98       20.10      1.57 o 
   1  10  15       10.90        8.98      1.09 o 
   2  10  15        8.04        5.85      1.97 o 
   3  10  15        3.36        7.71      3.93 o 
   0  11  15        0.76       -1.48      1.94 o 
   1  11  15        4.95       10.01      1.65 o 
   2  11  15        1.00        2.10      1.64 o 
   0  12  15        0.01        0.23      4.00 o 
   1  12  15        1.11        0.90      2.53 o 
   2  12  15        5.59        5.42      4.06 o 
   0  13  15        2.43        1.89      4.46 o 
   1  13  15        1.03       -1.97      1.97 o 
   0   0  16      295.40      291.67      6.54 o 
   1   0  16        6.30        6.85      0.80 o 
   2   0  16        0.91        0.88      0.93 o 
   3   0  16       51.44       46.81      2.41 o 
   0   1  16        5.56       18.00      1.45 o 
   1   1  16       72.92       65.08      1.07 o 
   2   1  16       57.99       57.45      1.04 o 
   3   1  16        6.95        9.65      1.01 o 
   4   1  16        5.28        7.51      3.99 o 
   0   2  16       82.61       81.75      2.21 o 
   1   2  16      201.43      200.57      2.23 o 
   2   2  16        8.03        7.95      0.78 o 
   3   2  16       16.68       17.40      1.25 o 
   4   2  16        8.70        8.44      6.26 o 
   0   3  16      134.48      122.34      2.30 o 
   1   3  16      132.62      130.85      1.73 o 
   2   3  16       45.93       45.61      1.36 o 
   3   3  16       35.59       38.33      1.54 o 
   0   4  16      118.76      124.79      2.43 o 
   1   4  16        6.80        6.40      0.69 o 
   2   4  16      181.11      187.19      2.50 o 
   3   4  16       11.82       13.85      1.61 o 
   0   5  16      378.60      367.49      6.00 o 
   1   5  16        5.29        4.65      0.58 o 
   2   5  16       48.06       47.56      1.38 o 
   3   5  16       10.44       10.65      1.98 o 
   0   6  16       98.20       90.87      1.87 o 
   1   6  16       57.54       58.47      1.31 o 
   2   6  16       38.27       37.35      1.44 o 
   3   6  16       20.18       20.20      3.32 o 
   0   7  16       56.38       56.92      1.24 o 
   1   7  16       21.58       18.93      1.10 o 
   2   7  16        1.39        0.57      1.20 o 
   3   7  16       10.56       10.94      1.60 o 
   0   8  16       21.41       19.08      0.99 o 
   1   8  16       37.55       35.03      1.25 o 
   2   8  16        7.06        4.61      1.41 o 
   3   8  16        1.84        6.03      2.29 o 
   0   9  16        7.89        8.96      0.88 o 
   1   9  16        7.57        8.65      1.65 o 
   2   9  16        3.19        4.00      2.01 o 
   3   9  16        4.05        0.09      3.26 o 
   0  10  16        3.93        1.25      7.37 o 
   1  10  16        1.24       -0.28      1.44 o 
   2  10  16        3.30        5.50      2.18 o 
   0  11  16        1.59        1.47      2.37 o 
   1  11  16        6.38        6.92      1.44 o 
   2  11  16        0.93        0.69      1.86 o 
   0  12  16        7.24       13.99      3.52 o 
   1  12  16        6.65        6.18      2.93 o 
   0  13  16        5.80        7.10      3.85 o 
   1  13  16        2.30        7.63      4.02 o 
   1   0  17       17.37       16.49      0.95 o 
   2   0  17        2.05        2.77      0.93 o 
   3   0  17        0.11       -2.44      2.44 o 
   0   1  17      238.57      246.80      3.87 o 
   1   1  17       72.13       77.70      1.42 o 
   2   1  17       69.03       68.10      1.15 o 
   3   1  17        5.42        7.22      1.96 o 
   0   2  17       48.71       55.51      1.87 o 
   1   2  17        0.90        1.74      1.09 o 
   2   2  17      121.66      118.90      1.87 o 
   3   2  17        3.36       -0.94      1.44 o 
   0   3  17       10.80       10.23      1.13 o 
   1   3  17      104.64      103.44      1.86 o 
   2   3  17       14.47       14.78      0.86 o 
   3   3  17        3.55        6.14      2.49 o 
   0   4  17       28.25       27.98      1.20 o 
   1   4  17      275.92      265.38      3.02 o 
   2   4  17        6.11        8.05      1.13 o 
   3   4  17       12.05        9.07      2.21 o 
   0   5  17        0.42        0.09      2.03 o 
   1   5  17       28.90       25.91      1.36 o 
   2   5  17        6.46        4.95      1.00 o 
   3   5  17        7.79        7.11      2.10 o 
   0   6  17        0.65       -0.95      0.95 o 
   1   6  17       66.37       66.60      1.80 o 
   2   6  17       54.72       54.81      1.59 o 
   3   6  17        0.13       -0.47      1.94 o 
   0   7  17       24.09       16.64      1.46 o 
   1   7  17        0.22       -0.11      1.60 o 
   2   7  17        7.49       10.59      1.41 o 
   3   7  17        2.77        1.36      3.22 o 
   0   8  17       40.51       38.23      1.20 o 
   1   8  17        9.15        8.84      1.84 o 
   2   8  17       10.56       11.49      1.61 o 
   3   8  17        1.69        0.77      3.95 o 
   0   9  17       19.89       20.02      2.68 o 
   1   9  17        2.01       -0.22      1.77 o 
   2   9  17        1.37        1.95      2.31 o 
   0  10  17        0.17       -0.69      2.28 o 
   1  10  17        0.28       -0.06      1.23 o 
   2  10  17       18.61       19.72      2.01 o 
   0  11  17        0.97       -0.52      2.54 o 
   1  11  17        8.07       12.12      1.91 o 
   2  11  17        3.08        6.05      2.99 o 
   0  12  17        0.00       -2.47      2.47 o 
   1  12  17        5.25        5.67      1.99 o 
   0   0  18       35.70       40.94      3.53 o 
   1   0  18       11.92       12.73      1.56 o 
   2   0  18        0.00        0.78      0.95 o 
   3   0  18        3.97        5.06      2.40 o 
   0   1  18      108.76      108.83      2.11 o 
   1   1  18      146.03      144.34      1.81 o 
   2   1  18        6.64        7.33      0.64 o 
   3   1  18        3.80        6.26      1.86 o 
   0   2  18       34.11       40.32      1.57 o 
   1   2  18       47.97       46.81      1.01 o 
   2   2  18        5.26        5.41      0.66 o 
   3   2  18        0.27       -2.55      2.55 o 
   0   3  18       36.68       30.51      1.37 o 
   1   3  18       30.19       27.25      0.88 o 
   2   3  18        3.45        4.30      0.96 o 
   3   3  18        0.21        2.68      3.14 o 
   0   4  18        6.92        5.90      1.82 o 
   1   4  18       13.20       11.22      1.08 o 
   2   4  18       42.83       41.97      1.21 o 
   3   4  18        8.20        8.05      2.29 o 
   0   5  18      136.12      131.28      2.48 o 
   1   5  18       11.70       11.46      0.91 o 
   2   5  18        4.23        6.22      1.16 o 
   3   5  18        0.97       -1.30      3.85 o 
   0   6  18        9.64       10.20      1.29 o 
   1   6  18        8.29        8.94      1.08 o 
   2   6  18        2.73        4.36      1.38 o 
   3   6  18       11.78       14.79      2.72 o 
   0   7  18       18.76       16.44      2.06 o 
   1   7  18       19.32       14.74      1.20 o 
   2   7  18        1.73        2.09      1.34 o 
   3   7  18        9.80        8.43      3.44 o 
   0   8  18        0.47        2.01      2.29 o 
   1   8  18        4.60        4.14      1.17 o 
   2   8  18        2.11        4.47      1.53 o 
   0   9  18        8.17        6.01      2.41 o 
   1   9  18        2.72        4.21      1.27 o 
   2   9  18        2.46        3.86      1.59 o 
   0  10  18        2.49        4.10      2.24 o 
   1  10  18        5.38        4.77      1.79 o 
   2  10  18        1.59        6.14      2.43 o 
   0  11  18        0.33        0.69      2.88 o 
   1  11  18        4.32        3.57      2.58 o 
   0  12  18        1.38        2.55      4.40 o 
   1  12  18        1.30        5.37      6.28 o 
   1   0  19      103.24      109.55      2.31 o 
   2   0  19        5.83        6.79      1.17 o 
   3   0  19        3.91        0.20      2.89 o 
   0   1  19       56.68       52.71      1.61 o 
   1   1  19        5.95        6.16      0.58 o 
   2   1  19        2.85        3.52      0.74 o 
   3   1  19        1.97        0.48      1.96 o 
   0   2  19      209.78      206.16      4.29 o 
   1   2  19        5.61        3.50      0.68 o 
   2   2  19        7.88        9.09      0.90 o 
   3   2  19        1.87       -0.88      3.71 o 
   0   3  19        4.29        3.94      1.02 o 
   1   3  19        1.77        1.30      0.88 o 
   2   3  19        2.47        4.28      1.01 o 
   3   3  19        3.93        3.61      1.86 o 
   0   4  19        0.00        0.70      0.82 o 
   1   4  19       57.21       60.11      2.52 o 
   2   4  19        7.78        7.74      1.30 o 
   3   4  19        8.21       11.47      2.61 o 
   0   5  19       21.66       22.04      1.63 o 
   1   5  19        0.44        1.27      0.93 o 
   2   5  19        0.38        2.18      1.31 o 
   3   5  19        1.67        1.40      2.38 o 
   0   6  19        2.08        4.86      1.22 o 
   1   6  19       27.65       27.97      1.35 o 
   2   6  19       18.12       19.44      1.61 o 
   3   6  19        5.75        8.40      3.09 o 
   0   7  19        0.00        1.47      1.58 o 
   1   7  19       11.80       12.11      1.16 o 
   2   7  19        5.30        7.21      1.80 o 
   0   8  19       19.09       14.99      5.05 o 
   1   8  19        2.74        3.29      2.61 o 
   2   8  19       18.92       23.89      1.93 o 
   0   9  19        0.86        5.93      2.74 o 
   1   9  19        4.81        5.42      1.64 o 
   2   9  19        7.38        2.83      1.95 o 
   0  10  19        0.15        4.06      2.38 o 
   1  10  19        6.35        7.28      4.14 o 
   0  11  19        1.23        2.01      5.34 o 
   1  11  19        0.23        3.60      8.46 o 
   0   0  20        4.76        5.95      1.32 o 
   1   0  20       23.82       21.75      1.63 o 
   2   0  20        9.46       15.74      1.42 o 
   3   0  20        0.13       -3.44      3.44 o 
   0   1  20        0.07        0.06      1.08 o 
   1   1  20        0.06       -0.54      0.54 o 
   2   1  20       11.57       10.49      1.60 o 
   3   1  20        0.52        1.28      3.13 o 
   0   2  20       17.28       11.68      1.00 o 
   1   2  20        0.35       -0.12      0.81 o 
   2   2  20        5.40        6.32      1.10 o 
   3   2  20        0.15        0.09      2.17 o 
   0   3  20        1.39        1.89      0.77 o 
   1   3  20       21.02       18.63      0.88 o 
   2   3  20        2.85        4.51      1.07 o 
   3   3  20        0.84       -0.66      1.98 o 
   0   4  20        0.28        2.51      0.85 o 
   1   4  20        0.63        0.68      0.65 o 
   2   4  20        7.07        4.93      2.42 o 
   3   4  20        1.49        0.96      2.36 o 
   0   5  20        6.05        6.08      1.40 o 
   1   5  20        4.34        4.00      0.85 o 
   2   5  20        3.67        2.82      1.14 o 
   3   5  20        1.28        5.23      4.64 o 
   0   6  20        0.18       -0.42      1.38 o 
   1   6  20        2.35        3.67      1.10 o 
   2   6  20        3.27        3.16      2.28 o 
   0   7  20        2.38        2.30      4.72 o 
   1   7  20        1.63        2.17      1.34 o 
   2   7  20        7.12        6.26      2.20 o 
   0   8  20        1.37       -0.33      3.37 o 
   1   8  20        0.37        0.63      1.77 o 
   2   8  20        0.72        1.25      1.76 o 
   0   9  20        0.15        1.39      2.09 o 
   1   9  20        1.15       -0.18      1.99 o 
   2   9  20        1.09        0.93      5.92 o 
   0  10  20        7.59       10.84      2.65 o 
   1  10  20        1.64        3.08      2.09 o 
   0  11  20        0.12       -2.18      5.01 o 
   1   0  21        0.85        1.20      1.26 o 
   2   0  21        0.24        1.06      2.72 o 
   3   0  21        0.47        8.25      5.74 o 
   0   1  21        3.87        4.69      1.05 o 
   1   1  21        3.90        5.88      1.01 o 
   2   1  21        2.60        3.88      1.34 o 
   3   1  21        2.28        3.06      2.93 o 
   0   2  21        0.33       -0.85      1.04 o 
   1   2  21        0.32        0.04      1.25 o 
   2   2  21        0.45        0.29      1.65 o 
   3   2  21        3.92        5.31      2.65 o 
   0   3  21       21.26       21.19      1.32 o 
   1   3  21        6.68        8.23      1.33 o 
   2   3  21        1.94        4.00      1.69 o 
   0   4  21        0.42        0.94      2.65 o 
   1   4  21        3.82        1.68      1.21 o 
   2   4  21        6.54        7.16      2.45 o 
   0   5  21       13.57       15.80      1.79 o 
   1   5  21       10.94       11.65      1.35 o 
   2   5  21        2.10        2.04      2.90 o 
   0   6  21        0.51       -0.81      2.80 o 
   1   6  21        5.13        4.50      1.31 o 
   2   6  21        4.91        6.35      1.89 o 
   0   7  21        4.75        4.10      2.22 o 
   1   7  21       10.66       15.06      1.62 o 
   2   7  21        0.79       -0.62      1.53 o 
   0   8  21        1.34        1.59      1.98 o 
   1   8  21        3.50        5.66      2.82 o 
   0   9  21        3.83        2.54      2.79 o 
   1   9  21        0.91        1.57      1.95 o 
   0  10  21        5.80       15.68      5.46 o 
   0   0  22        4.28        3.68      1.43 o 
   1   0  22        0.18       -1.23      1.23 o 
   2   0  22        2.75        5.03      2.35 o 
   0   1  22        2.54        3.84      1.30 o 
   1   1  22        6.14        6.95      0.93 o 
   2   1  22        2.34        4.09      1.35 o 
   0   2  22        0.35       -0.35      1.01 o 
   1   2  22        4.43        4.95      0.99 o 
   2   2  22        2.73        4.53      1.50 o 
   0   3  22        2.14        3.03      1.59 o 
   1   3  22        1.24        1.88      1.17 o 
   2   3  22        6.62        9.02      1.63 o 
   0   4  22        1.72       -0.30      1.32 o 
   1   4  22        0.86        0.91      1.02 o 
   2   4  22        0.33        1.57      1.61 o 
   0   5  22        0.55        0.57      1.57 o 
   1   5  22        5.16        6.17      1.50 o 
   2   5  22        0.16        2.40      1.63 o 
   0   6  22        4.19        5.44      4.07 o 
   1   6  22        2.09        1.98      1.75 o 
   2   6  22        5.45        7.50      3.33 o 
   0   7  22       21.38       25.07      2.75 o 
   1   7  22        1.79        5.08      1.95 o 
   0   8  22        0.00       -3.27      4.47 o 
   1   8  22       11.71       15.95      2.37 o 
   0   9  22        4.99        0.63      3.12 o 
   1   0  23        1.74        4.98      1.34 o 
   2   0  23        2.82        3.77      2.45 o 
   0   1  23        4.19        4.72      1.69 o 
   1   1  23        0.37        0.57      0.98 o 
   2   1  23        0.40        3.48      2.22 o 
   0   2  23        2.53        5.65      1.78 o 
   1   2  23        1.20        4.27      1.71 o 
   2   2  23        1.20       -0.69      3.03 o 
   0   3  23        2.94        2.94      2.11 o 
   1   3  23        0.85       -0.82      1.25 o 
   2   3  23        0.96        3.62      1.71 o 
   0   4  23        1.87        0.53      2.23 o 
   1   4  23        2.79        5.74      1.56 o 
   2   4  23        2.13       -0.12      2.64 o 
   0   5  23        0.05        1.02      2.45 o 
   1   5  23        1.37        1.74      1.53 o 
   2   5  23        0.33       -2.70      2.70 o 
   0   6  23        0.08        3.16      2.26 o 
   1   6  23        2.73        1.37      1.85 o 
   0   7  23        2.45        5.49      2.49 o 
   1   7  23        0.54       -1.40      1.71 o 
   0   8  23        1.24       -1.57      3.61 o 
   0   0  24       12.43        9.89      2.68 o 
   1   0  24        1.54        2.50      3.26 o 
   2   0  24        7.32        8.04      4.76 o 
   0   1  24        2.77        3.38      1.86 o 
   1   1  24        3.97        3.67      1.28 o 
   2   1  24        5.89        7.83      2.33 o 
   0   2  24        2.35        4.56      1.93 o 
   1   2  24       14.68       16.10      1.61 o 
   2   2  24        0.35        0.39      1.90 o 
   0   3  24        0.27       -2.12      2.12 o 
   1   3  24        6.03        5.39      1.39 o 
   0   4  24       13.85       16.18      2.46 o 
   1   4  24        0.93        1.65      3.01 o 
   0   5  24       10.64       12.97      2.58 o 
   1   5  24        7.43       11.90      2.00 o 
   0   6  24        0.04       -6.06      9.67 o 
   1   6  24        3.54        2.40      1.82 o 
   0   7  24       16.45       17.61      3.26 o 
   1   0  25       10.15       14.34      3.11 o 
   0   1  25        6.74        8.97      1.96 o 
   1   1  25        3.12        5.21      1.67 o 
   0   2  25       13.56       17.44      2.91 o 
   1   2  25        3.08       -1.01      2.67 o 
   0   3  25        0.43        1.12      2.41 o 
   1   3  25        1.43        2.00      2.62 o 
   0   4  25        6.30        6.39      5.47 o 
   1   4  25        0.82        2.35      1.83 o 
   0   5  25        0.12       -0.97      3.07 o 
   0   0  26        5.12        6.72      3.44 o 
   0   1  26        0.40       -5.70      5.74 o 
   0   2  26        0.08        3.42      2.30 o 
                                                 
